# Supplementary material for: Singleton molecular species delimitation based on COI-5P barcode sequences revealed high cryptic/undescribed diversity for Chinese katydids (Orthoptera: Tettigoniidae)
Source: BMC Evol Biol. 2019 Mar 14;19:79. doi: 10.1186/s12862-019-1404-5 (PMC6419471; doi:10.1186/s12862-019-1404-5)
Supplement: Supplementary file 1 — Table S1. Additional 34 COI-5P sequences that were mined from GenBank. (XLSX 23 kb) [file 12862_2019_1404_MOESM1_ESM.xlsx]

## Sheet: Lab Sheet
Project:	DS-ICKS (34 records selected)			User:	Zhijun Zhou
Created:	2017-06-08
Project Code	Process ID	Sample ID	Field ID	BIN	Catalog Num	COI-5P Seq. Length	COI-5P Accession	Identification	Institution
GBMOR	GBMOR1176-14	KC190293	KC190293	BOLD:AAF0977	ZZJME001	655[0n]	KC190293	Mecopoda elongata	Mined from GenBank, NCBI
GBMOR	GBMOR1177-14	KC190294	KC190294	BOLD:AAF0977	ZZJME002	655[0n]	KC190294	Mecopoda elongata	Mined from GenBank, NCBI
GBMOR	GBMOR1178-14	KC190295	KC190295	BOLD:AAF0977	ZZJME003	655[0n]	KC190295	Mecopoda elongata	Mined from GenBank, NCBI
GBMOR	GBMOR1179-14	KC190296	KC190296	BOLD:AAF0977	ZZJME004	655[0n]	KC190296	Mecopoda elongata	Mined from GenBank, NCBI
GBMOR	GBMOR1204-14	KC190297	KC190297	BOLD:AAF0977	ZZJME005	655[0n]	KC190297	Mecopoda elongata	Mined from GenBank, NCBI
GBMOR	GBMOR1205-14	KC190298	KC190298	BOLD:AAF0977	ZZJME006	655[0n]	KC190298	Mecopoda elongata	Mined from GenBank, NCBI
GBMOR	GBMOR1196-14	KC190300	KC190300	BOLD:ACD8152	ZZJMN001	655[0n]	KC190300	Mecopoda niponensis	Mined from GenBank, NCBI
GBMOR	GBMOR1197-14	KC190302	KC190302	BOLD:ACD8152	ZZJMN001	655[0n]	KC190302	Mecopoda niponensis	Mined from GenBank, NCBI
GBMOR	GBMOR1198-14	KC190304	KC190304	BOLD:ACD8152	ZZJMN001	655[0n]	KC190304	Mecopoda niponensis	Mined from GenBank, NCBI
GBMOR	GBMOR1199-14	KC190310	KC190310	BOLD:ACD8152	ZZJMN002	655[0n]	KC190310	Mecopoda niponensis	Mined from GenBank, NCBI
GBMOR	GBMOR1200-14	KC190312	KC190312	BOLD:ACD8152	ZZJMN003	655[0n]	KC190312	Mecopoda niponensis	Mined from GenBank, NCBI
GBMOR	GBMOR1201-14	KC190319	KC190319	BOLD:ACD8152	ZZJMN003	655[0n]	KC190319	Mecopoda niponensis	Mined from GenBank, NCBI
GBMOR	GBMOR1202-14	KC190321	KC190321	BOLD:ACD8152	ZZJMN003	655[0n]	KC190321	Mecopoda niponensis	Mined from GenBank, NCBI
GBMOR	GBMOR1203-14	KC190323	KC190323	BOLD:ACD8152	ZZJMN003	655[0n]	KC190323	Mecopoda niponensis	Mined from GenBank, NCBI
GBMOR	GBMOR1182-14	KC190326	KC190326	BOLD:ACD8152	ZZJMN004	655[0n]	KC190326	Mecopoda niponensis	Mined from GenBank, NCBI
GBMOR	GBMOR1183-14	KC190328	KC190328	BOLD:ACD8152	ZZJMN004	655[0n]	KC190328	Mecopoda niponensis	Mined from GenBank, NCBI
GBMOR	GBMOR1184-14	KC190330	KC190330	BOLD:ACD8152	ZZJMN004	655[0n]	KC190330	Mecopoda niponensis	Mined from GenBank, NCBI
GBMOR	GBMOR1185-14	KC190332	KC190332	BOLD:ACD8152	ZZJMN004	655[0n]	KC190332	Mecopoda niponensis	Mined from GenBank, NCBI
GBMOR	GBMOR1186-14	KC190336	KC190336	BOLD:ACD8152	ZZJMN004	655[0n]	KC190336	Mecopoda niponensis	Mined from GenBank, NCBI
GBMOR	GBMOR1187-14	KC190337	KC190337	BOLD:ACD8152	ZZJMN004	655[0n]	KC190337	Mecopoda niponensis	Mined from GenBank, NCBI
GBMOR	GBMOR1188-14	KC190338	KC190338	BOLD:ACD8152	ZZJMN004	655[0n]	KC190338	Mecopoda niponensis	Mined from GenBank, NCBI
GBMOR	GBMOR1189-14	KC190345	KC190345	BOLD:ACD8152	ZZJMN005	655[0n]	KC190345	Mecopoda niponensis	Mined from GenBank, NCBI
GBMOR	GBMOR1190-14	KC190346	KC190346	BOLD:ACQ0049	ZZJMN005	655[0n]	KC190346	Mecopoda niponensis	Mined from GenBank, NCBI
GBMOR	GBMOR1191-14	KC190352	KC190352	BOLD:ACD8152	ZZJMN005	655[0n]	KC190352	Mecopoda niponensis	Mined from GenBank, NCBI
GBMOR	GBMOR1192-14	KC190360	KC190360	BOLD:ACD8152	ZZJMN006	655[0n]	KC190360	Mecopoda niponensis	Mined from GenBank, NCBI
GBMOR	GBMOR1193-14	KC190366	KC190366	BOLD:ACD8152	ZZJMN006	655[0n]	KC190366	Mecopoda niponensis	Mined from GenBank, NCBI
GBMOR	GBMOR1171-14	KC190368	KC190368	BOLD:ACQ5648	ZZJMN007	655[0n]	KC190368	Mecopoda niponensis	Mined from GenBank, NCBI
GBMOR	GBMOR1172-14	KC190369	KC190369	BOLD:ACD8152	ZZJMN007	655[0n]	KC190369	Mecopoda niponensis	Mined from GenBank, NCBI
GBMOR	GBMOR1173-14	KC190372	KC190372	BOLD:ACQ0048	ZZJMN007	655[0n]	KC190372	Mecopoda niponensis	Mined from GenBank, NCBI
GBMOR	GBMOR1174-14	KC190374	KC190374	BOLD:ACD8152	ZZJMN007	655[0n]	KC190374	Mecopoda niponensis	Mined from GenBank, NCBI
GBMOR	GBMOR1175-14	KC190375	KC190375	BOLD:ACD8152	ZZJMN007	655[0n]	KC190375	Mecopoda niponensis	Mined from GenBank, NCBI
GBMOR	GBMOR1180-14	KC190380	KC190380	BOLD:ACD8152	ZZJMN008	655[0n]	KC190380	Mecopoda niponensis	Mined from GenBank, NCBI
GBMOR	GBMOR1181-14	KC190381	KC190381	BOLD:ACD8152	ZZJMN008	655[0n]	KC190381	Mecopoda niponensis	Mined from GenBank, NCBI
GBMOR	GBMOR1162-14	KM207074	KM207074	BOLD:ACD2116	MT130122-035	655[0n]	KM207074	Conocephalus maculatus	Mined from GenBank, NCBI

## Sheet: Voucher Info
Project:	DS-ICKS (34 records selected)			User:	Zhijun Zhou
Created:	2017-06-08
Sample ID	Field ID	Museum ID	Collection Code	Institution Storing
KC190293	KC190293	ZZJME001		Mined from GenBank, NCBI
KC190294	KC190294	ZZJME002		Mined from GenBank, NCBI
KC190295	KC190295	ZZJME003		Mined from GenBank, NCBI
KC190296	KC190296	ZZJME004		Mined from GenBank, NCBI
KC190297	KC190297	ZZJME005		Mined from GenBank, NCBI
KC190298	KC190298	ZZJME006		Mined from GenBank, NCBI
KC190300	KC190300	ZZJMN001		Mined from GenBank, NCBI
KC190302	KC190302	ZZJMN001		Mined from GenBank, NCBI
KC190304	KC190304	ZZJMN001		Mined from GenBank, NCBI
KC190310	KC190310	ZZJMN002		Mined from GenBank, NCBI
KC190312	KC190312	ZZJMN003		Mined from GenBank, NCBI
KC190319	KC190319	ZZJMN003		Mined from GenBank, NCBI
KC190321	KC190321	ZZJMN003		Mined from GenBank, NCBI
KC190323	KC190323	ZZJMN003		Mined from GenBank, NCBI
KC190326	KC190326	ZZJMN004		Mined from GenBank, NCBI
KC190328	KC190328	ZZJMN004		Mined from GenBank, NCBI
KC190330	KC190330	ZZJMN004		Mined from GenBank, NCBI
KC190332	KC190332	ZZJMN004		Mined from GenBank, NCBI
KC190336	KC190336	ZZJMN004		Mined from GenBank, NCBI
KC190337	KC190337	ZZJMN004		Mined from GenBank, NCBI
KC190338	KC190338	ZZJMN004		Mined from GenBank, NCBI
KC190345	KC190345	ZZJMN005		Mined from GenBank, NCBI
KC190346	KC190346	ZZJMN005		Mined from GenBank, NCBI
KC190352	KC190352	ZZJMN005		Mined from GenBank, NCBI
KC190360	KC190360	ZZJMN006		Mined from GenBank, NCBI
KC190366	KC190366	ZZJMN006		Mined from GenBank, NCBI
KC190368	KC190368	ZZJMN007		Mined from GenBank, NCBI
KC190369	KC190369	ZZJMN007		Mined from GenBank, NCBI
KC190372	KC190372	ZZJMN007		Mined from GenBank, NCBI
KC190374	KC190374	ZZJMN007		Mined from GenBank, NCBI
KC190375	KC190375	ZZJMN007		Mined from GenBank, NCBI
KC190380	KC190380	ZZJMN008		Mined from GenBank, NCBI
KC190381	KC190381	ZZJMN008		Mined from GenBank, NCBI
KM207074	KM207074	MT130122-035		Mined from GenBank, NCBI

## Sheet: Taxonomy
Project:	DS-ICKS (34 records selected)			User:	Zhijun Zhou
Created:	2017-06-08
Sample ID	Phylum	Class	Order	Family	Subfamily	Tribe	Genus	Species	Subspecies	Identifier	Identifier Email	Identification Method	Taxonomy Notes
KC190293	Arthropoda	Insecta	Orthoptera	Tettigoniidae	Mecopodinae		Mecopoda	Mecopoda elongata
KC190294	Arthropoda	Insecta	Orthoptera	Tettigoniidae	Mecopodinae		Mecopoda	Mecopoda elongata
KC190295	Arthropoda	Insecta	Orthoptera	Tettigoniidae	Mecopodinae		Mecopoda	Mecopoda elongata
KC190296	Arthropoda	Insecta	Orthoptera	Tettigoniidae	Mecopodinae		Mecopoda	Mecopoda elongata
KC190297	Arthropoda	Insecta	Orthoptera	Tettigoniidae	Mecopodinae		Mecopoda	Mecopoda elongata
KC190298	Arthropoda	Insecta	Orthoptera	Tettigoniidae	Mecopodinae		Mecopoda	Mecopoda elongata
KC190300	Arthropoda	Insecta	Orthoptera	Tettigoniidae	Mecopodinae		Mecopoda	Mecopoda niponensis
KC190302	Arthropoda	Insecta	Orthoptera	Tettigoniidae	Mecopodinae		Mecopoda	Mecopoda niponensis
KC190304	Arthropoda	Insecta	Orthoptera	Tettigoniidae	Mecopodinae		Mecopoda	Mecopoda niponensis
KC190310	Arthropoda	Insecta	Orthoptera	Tettigoniidae	Mecopodinae		Mecopoda	Mecopoda niponensis
KC190312	Arthropoda	Insecta	Orthoptera	Tettigoniidae	Mecopodinae		Mecopoda	Mecopoda niponensis
KC190319	Arthropoda	Insecta	Orthoptera	Tettigoniidae	Mecopodinae		Mecopoda	Mecopoda niponensis
KC190321	Arthropoda	Insecta	Orthoptera	Tettigoniidae	Mecopodinae		Mecopoda	Mecopoda niponensis
KC190323	Arthropoda	Insecta	Orthoptera	Tettigoniidae	Mecopodinae		Mecopoda	Mecopoda niponensis
KC190326	Arthropoda	Insecta	Orthoptera	Tettigoniidae	Mecopodinae		Mecopoda	Mecopoda niponensis
KC190328	Arthropoda	Insecta	Orthoptera	Tettigoniidae	Mecopodinae		Mecopoda	Mecopoda niponensis
KC190330	Arthropoda	Insecta	Orthoptera	Tettigoniidae	Mecopodinae		Mecopoda	Mecopoda niponensis
KC190332	Arthropoda	Insecta	Orthoptera	Tettigoniidae	Mecopodinae		Mecopoda	Mecopoda niponensis
KC190336	Arthropoda	Insecta	Orthoptera	Tettigoniidae	Mecopodinae		Mecopoda	Mecopoda niponensis
KC190337	Arthropoda	Insecta	Orthoptera	Tettigoniidae	Mecopodinae		Mecopoda	Mecopoda niponensis
KC190338	Arthropoda	Insecta	Orthoptera	Tettigoniidae	Mecopodinae		Mecopoda	Mecopoda niponensis
KC190345	Arthropoda	Insecta	Orthoptera	Tettigoniidae	Mecopodinae		Mecopoda	Mecopoda niponensis
KC190346	Arthropoda	Insecta	Orthoptera	Tettigoniidae	Mecopodinae		Mecopoda	Mecopoda niponensis
KC190352	Arthropoda	Insecta	Orthoptera	Tettigoniidae	Mecopodinae		Mecopoda	Mecopoda niponensis
KC190360	Arthropoda	Insecta	Orthoptera	Tettigoniidae	Mecopodinae		Mecopoda	Mecopoda niponensis
KC190366	Arthropoda	Insecta	Orthoptera	Tettigoniidae	Mecopodinae		Mecopoda	Mecopoda niponensis
KC190368	Arthropoda	Insecta	Orthoptera	Tettigoniidae	Mecopodinae		Mecopoda	Mecopoda niponensis
KC190369	Arthropoda	Insecta	Orthoptera	Tettigoniidae	Mecopodinae		Mecopoda	Mecopoda niponensis
KC190372	Arthropoda	Insecta	Orthoptera	Tettigoniidae	Mecopodinae		Mecopoda	Mecopoda niponensis
KC190374	Arthropoda	Insecta	Orthoptera	Tettigoniidae	Mecopodinae		Mecopoda	Mecopoda niponensis
KC190375	Arthropoda	Insecta	Orthoptera	Tettigoniidae	Mecopodinae		Mecopoda	Mecopoda niponensis
KC190380	Arthropoda	Insecta	Orthoptera	Tettigoniidae	Mecopodinae		Mecopoda	Mecopoda niponensis
KC190381	Arthropoda	Insecta	Orthoptera	Tettigoniidae	Mecopodinae		Mecopoda	Mecopoda niponensis
KM207074	Arthropoda	Insecta	Orthoptera	Tettigoniidae	Conocephalinae		Conocephalus	Conocephalus maculatus

## Sheet: Specimen Details
Project:	DS-ICKS (34 records selected)			User:	Zhijun Zhou
Created:	2017-06-08
Sample ID	Sex	Reproduction	Life Stage	Extra Info	Notes	Voucher Status	Tissue Descriptor	External URLs	Associated Taxa	Associated Specimens
KC190293
KC190294
KC190295
KC190296
KC190297
KC190298
KC190300
KC190302
KC190304
KC190310
KC190312
KC190319
KC190321
KC190323
KC190326
KC190328
KC190330
KC190332
KC190336
KC190337
KC190338
KC190345
KC190346
KC190352
KC190360
KC190366
KC190368
KC190369
KC190372
KC190374
KC190375
KC190380
KC190381
KM207074

## Sheet: Collection Data
Project:	DS-ICKS (34 records selected)			User:	Zhijun Zhou
Created:	2017-06-08
Sample ID	Collectors	Collection Date	Country/Ocean	State/Province	Region	Sector	Exact Site	Lat	Lon	Elev	Depth	Elevation Precision	Depth Precision	GPS Source	Coordinate Accuracy	Event Time	Collection Date Accuracy	Habitat	Sampling Protocol	Collection Notes	Site Code	Collection Event ID
KC190293			China	Hainan	Jianfengling,Hainan
KC190294			China	Hainan	Jianfengling,Hainan
KC190295			China	Jiangxi	Jingxi
KC190296			China	Jiangxi	Jingxi
KC190297			China	Hainan	Yinggeling,Hainan
KC190298			China	Hainan	Yinggeling,Hainan
KC190300			China	Henan	Xinyang,Henan
KC190302			China	Henan	Xinyang,Henan
KC190304			China	Henan	Xinyang,Henan
KC190310			China	Henan	Xinyang,Henan
KC190312			China	Henan	Xinyang,Henan
KC190319			China	Henan	Xinyang,Henan
KC190321			China	Henan	Xinyang,Henan
KC190323			China	Henan	Xinyang,Henan
KC190326			China	Jiangxi	Jiulianshan,Jiangxi
KC190328			China	Jiangxi	Jiulianshan,Jiangxi
KC190330			China	Jiangxi	Jiulianshan,Jiangxi
KC190332			China	Jiangxi	Jiulianshan,Jiangxi
KC190336			China	Jiangxi	Jiulianshan,Jiangxi
KC190337			China	Jiangxi	Jiulianshan,Jiangxi
KC190338			China	Jiangxi	Jiulianshan,Jiangxi
KC190345			China	Sichuan	Leshan,Sichuan
KC190346			China	Sichuan	Leshan,Sichuan
KC190352			China	Sichuan	Leshan,Sichuan
KC190360			China	Sichuan	Leshan,Sichuan
KC190366			China	Sichuan	Leshan,Sichuan
KC190368			China	Guangxi	Damingshan,Guangxi
KC190369			China	Guangxi	Damingshan,Guangxi
KC190372			China	Guangxi	Damingshan,Guangxi
KC190374			China	Guangxi	Damingshan,Guangxi
KC190375			China	Guangxi	Damingshan,Guangxi
KC190380			China	Jiangxi	Jingxi
KC190381			China	Jiangxi	Jingxi
KM207074		02-Dec-2012	China					25.05	102.45

## Sheet: Custom
Project:	DS-ICKS (34 records selected)			User:	Zhijun Zhou
Created:	2017-06-08

## Sheet: Tags
Project:	DS-ICKS (34 records selected)			User:	Zhijun Zhou
Created:	2017-06-08
Sample ID	Specimen Tags	Sequence Tags	Image Tags	Trace Tags
KC190293
KC190294
KC190295
KC190296
KC190297
KC190298
KC190300
KC190302
KC190304
KC190310
KC190312
KC190319
KC190321
KC190323
KC190326
KC190328
KC190330
KC190332
KC190336
KC190337
KC190338
KC190345
KC190346
KC190352
KC190360
KC190366
KC190368
KC190369
KC190372
KC190374
KC190375
KC190380
KC190381
KM207074
