# Supplementary material for: Singleton molecular species delimitation based on COI-5P barcode sequences revealed high cryptic/undescribed diversity for Chinese katydids (Orthoptera: Tettigoniidae)
Source: BMC Evol Biol. 2019 Mar 14;19:79. doi: 10.1186/s12862-019-1404-5 (PMC6419471; doi:10.1186/s12862-019-1404-5)
Supplement: Supplementary file 2 — Table S2. The distance within-species and to its nearest neighbor (NN). (XLSX 21 kb) [file 12862_2019_1404_MOESM2_ESM.xlsx]

## Sheet: barcode_gap_analysis (all)
Species	Mean Intra-Sp	Max Intra-Sp	Nearest Species	Nearest Neighbour	Distance to NN
Abaxisotima macrocaudata	N/A	0	Shirakisotima sp.	RBTC690-16	11.41
Alloducetia bifurcata	0	0	Elimaea sp. 27	RBTC530-16	12.94
Anelytra compressa	0.15	0.15	Anelytra sp.	BOCON155-16	19.81
Anelytra sp.	1.07	1.07	Ruspolia lineosa	RBTC1559-16	19.34
Atlanticus sp. 1	0.49	0.93	Atlanticus sp. 9	RBTC1099-16	18.1
Atlanticus sp. 10	N/A	0	Atlanticus sp. 9	RBTC1099-16	6.78
Atlanticus sp. 11	N/A	0	Atlanticus sp. 12	RBTC1381-16	6.93
Atlanticus sp. 12	N/A	0	Atlanticus sp. 11	RBTC1934-16	6.93
Atlanticus sp. 13	0.97	1.23	Atlanticus sp. 14	RBTC136-16	13.34
Atlanticus sp. 14	N/A	0	Atlanticus sp. 13	RBTC963-16	13.34
Atlanticus sp. 15	N/A	0	Atlanticus sp. 16	RBTC731-16	2.17
Atlanticus sp. 16	0.51	0.76	Atlanticus sp. 15	RBTC729-16	2.17
Atlanticus sp. 17	0.72	1.08	Atlanticus sp. 18	RBTC726-16	1.85
Atlanticus sp. 18	1.05	1.38	Atlanticus sp. 17	RBTC1171-16	1.85
Atlanticus sp. 19	0	0	Atlanticus sp. 18	RBTC726-16	2.17
Atlanticus sp. 2	N/A	0	Atlanticus sp. 5	RBTC1634-16	15.47
Atlanticus sp. 3	N/A	0	Atlanticus sp. 4	RBTC1782-16	3.46
Atlanticus sp. 4	N/A	0	Atlanticus sp. 3	RBTC1201-16	3.46
Atlanticus sp. 5	1.07	1.07	Atlanticus sp. 4	RBTC1782-16	8.76
Atlanticus sp. 6	0.61	0.61	Atlanticus sp. 4	RBTC1782-16	11.44
Atlanticus sp. 7	0	0	Atlanticus sp. 8	RBTC727-16	9.71
Atlanticus sp. 8	N/A	0	Atlanticus sp. 9	RBTC1099-16	7.27
Atlanticus sp. 9	N/A	0	Atlanticus sp. 10	RBTC121-16	6.78
Bulbistridulous sp.	N/A	0	Elimaea sp. 4	RBTC1925-16	14.22
Chizuella bonneti	0.3	0.3	Pyrgocorypha parva	BOCON143-16	19
Chloracris sp.	N/A	0	Pseudomacedna nigrogeniculata	RBTC337-16	18.59
Conanalus axinus	0.57	1.7	Conanalus robustus	BOCON165-16	7.35
Conanalus brevicaudus	0	0	Conanalus pieli	RBTC1342-16	7.55
Conanalus pieli	1.88	5.05	Conanalus robustus	BOCON166-16	7.03
Conanalus robustus	5.1	9.25	Conanalus pieli	BOCON180-16	7.03
Conocephalus bambusanus	0.48	2.16	Conocephalus emeiensis	BOCON060-16	7.73
Conocephalus bidentatus	9.45	18.85	Conocephalus maculatus	BOCON016-16	18
Conocephalus chinensis	0.45	0.76	Conanalus pieli	RBTC1342-16	16.11
Conocephalus discolor	1.33	1.85	Conocephalus fuscus	BOCON069-16	2.63
Conocephalus emeiensis	0.45	0.77	Conocephalus bambusanus	RBTC1397-16	7.73
Conocephalus fuscus	0.66	1.25	Conocephalus discolor	BOCON071-16	2.63
Conocephalus gladiatus	1.15	2.49	Parapsyra sp. 1	RBTC314-16	15.86
Conocephalus japonicus	0.15	0.15	Conocephalus longipennis	BOCON043-16	0.61
Conocephalus longipennis	11.58	17.81	Conocephalus japonicus	BOCON230-16	0.61
Conocephalus maculatus	3.71	6.93	Conanalus robustus	BOCON167-16	14.21
Conocephalus melaenus	0.25	1.07	Conanalus pieli	BOCON176-16	16.64
Conocephalus percaudatus	0.72	1.07	Conocephalus discolor	BOCON070-16	11.85
Cratioma sp.	N/A	0	Onomarchus sp.	RBTC517-16	19.03
Decma fissa	0.76	0.76	Xiphidiopsis bituberculata	HLXX089-16	12.73
Deflorita deflorita	0.2	0.46	Deflorita sp. 2	RBTC216-16	1.55
Deflorita sp. 1	N/A	0	Deflorita sp. 2	RBTC216-16	7.12
Deflorita sp. 2	0.44	1.39	Deflorita deflorita	RBTC286-16	1.55
Deracantha onos	N/A	0	Deflorita sp. 2	RBTC216-16	18.99
Ducetia japonica	1.64	3.45	Ducetia sp. 1	RBTC1015-16	3.65
Ducetia sp. 1	0.61	0.61	Ducetia japonica	RBTC523-16	3.65
Ducetia sp. 10	0.5	1.07	Ducetia sp. 5	RBTC484-16	10.33
Ducetia sp. 11	0	0	Ducetia triramosa	RBTC1521-16	2.79
Ducetia sp. 12	N/A	0	Prohimerta sp. 2	RBTC1945-16	8.46
Ducetia sp. 2	0.3	0.3	Ducetia sp. 4	RBTC900-16	8.45
Ducetia sp. 3	N/A	0	Ducetia sp. 4	RBTC900-16	4.91
Ducetia sp. 4	0.15	0.15	Ducetia sp. 3	RBTC909-16	4.91
Ducetia sp. 5	0.3	0.46	Ducetia sp. 7	RBTC242-16	6.05
Ducetia sp. 6	N/A	0	Ducetia sp. 7	RBTC242-16	5.56
Ducetia sp. 7	1.34	2.01	Ducetia sp. 6	RBTC1018-16	5.56
Ducetia sp. 8	N/A	0	Ducetia sp. 9	RBTC570-16	4.25
Ducetia sp. 9	N/A	0	Ducetia sp. 8	RBTC549-16	4.25
Ducetia spina	0.44	0.92	Ducetia japonica	RBTC523-16	8.66
Ducetia triramosa	0.15	0.15	Prohimerta sp.	RBTC1511-16	2.16
Ectadia sp. 1	N/A	0	Kuwayamaea brachyptera	RBTC513-16	10.38
Elimaea annamensis	0.46	1.54	Elimaea sp. 25	RBTC686-16	2.96
Elimaea cheni	0.11	0.46	Elimaea sp. 9	RBTC988-16	5.72
Elimaea nautica	1.88	2.48	Elimaea sp. 34	RBTC534-16	4.08
Elimaea sp. 1	N/A	0	Ducetia japonica	RBTC523-16	11.14
Elimaea sp. 10	N/A	0	Elimaea cheni	RBTC313-16	10.03
Elimaea sp. 11	N/A	0	Elimaea sp. 16	RBTC1524-16	7.29
Elimaea sp. 12	N/A	0	Elimaea sp. 14	RBTC1585-16	2.81
Elimaea sp. 13	0.15	0.15	Elimaea sp. 16	RBTC879-16	9.83
Elimaea sp. 14	N/A	0	Elimaea sp. 12	RBTC1738-16	2.81
Elimaea sp. 15	0.53	2.17	Elimaea sp. 12	RBTC1738-16	2.97
Elimaea sp. 16	0.49	0.92	Elimaea sp. 15	RBTC602-16	4.91
Elimaea sp. 17	N/A	0	Elimaea sp. 27	RBTC530-16	8.57
Elimaea sp. 18	N/A	0	Elimaea sp. 19	RBTC407-16	2.65
Elimaea sp. 19	1.38	1.38	Elimaea sp. 18	RBTC228-16	2.65
Elimaea sp. 2	N/A	0	Pseudomacedna nigrogeniculata	RBTC337-16	14.27
Elimaea sp. 20	N/A	0	Elimaea sp. 22	RBTC911-16	3.6
Elimaea sp. 21	0.3	0.3	Elimaea sp. 22	RBTC911-16	1.38
Elimaea sp. 22	0	0	Elimaea sp. 21	RBTC473-16	1.38
Elimaea sp. 23	N/A	0	Elimaea sp. 20	RBTC1525-16	4.91
Elimaea sp. 24	0.17	0.77	Elimaea sp. 25	RBTC686-16	2.96
Elimaea sp. 25	N/A	0	Elimaea sp. 24	RBTC665-16	2.96
Elimaea sp. 26	0.8	1.54	Elimaea sp. 25	RBTC686-16	3.12
Elimaea sp. 27	0.57	1.85	Elimaea sp. 33	RBTC754-16	4.26
Elimaea sp. 28	N/A	0	Elimaea sp. 29	RBTC1636-16	4.09
Elimaea sp. 29	N/A	0	Elimaea sp. 32	RBTC254-16	1.7
Elimaea sp. 3	N/A	0	Elimaea sp. 4	RBTC1925-16	11.73
Elimaea sp. 30	2.01	2.01	Elimaea sp. 31	RBTC1020-16	2.48
Elimaea sp. 31	0.46	0.46	Elimaea sp. 30	RBTC510-16	2.48
Elimaea sp. 32	N/A	0	Elimaea sp. 29	RBTC1636-16	1.7
Elimaea sp. 33	0.31	0.46	Elimaea sp. 32	RBTC254-16	1.86
Elimaea sp. 34	1.41	2.01	Elimaea sp. 30	RBTC510-16	2.8
Elimaea sp. 4	0	0	Elimaea sp. 5	RBTC912-16	11.54
Elimaea sp. 5	0.53	0.92	Elimaea sp. 4	RBTC1925-16	11.54
Elimaea sp. 6	0.09	0.15	Elimaea cheni	RBTC313-16	10
Elimaea sp. 7	N/A	0	Elimaea sp. 16	RBTC879-16	8.32
Elimaea sp. 8	0	0	Elimaea cheni	RBTC313-16	6.9
Elimaea sp. 9	N/A	0	Elimaea cheni	RBTC313-16	5.72
Euconocephalus nasutus	1.03	1.69	Euconocephalus pallidus	BOCON209-16	0.15
Euconocephalus pallidus	1.17	3.45	Euconocephalus nasutus	BOCON147-16	0.15
Euxiphidiopsis capricercus	0.8	27.45	Gampsocleis gratiosa	GHF059-16	2.49
Euxiphidiopsis singulus	N/A	0	Xiphidiopsis minorincisus	RBTC928-16	10.52
Euxiphidiopsis sp.	N/A	0	Euxiphidiopsis capricercus	RBTC817-16	11.34
Euxiphidiopsis spathulata	5.09	7.63	Euxiphidiopsis capricercus	RBTC853-16	12.25
Gampsocleis carinata	2.51	3.93	Gampsocleis gratiosa	GHF106-16	9.14
Gampsocleis gratiosa	2.62	4.91	Euxiphidiopsis capricercus	HLXX121-16	2.49
Gampsocleis sedakovii	1.95	4.9	Gampsocleis ussuriensis	GHF015-16	0.3
Gampsocleis sinensis	0.86	1.85	Gampsocleis ussuriensis	GHF028-16	0
Gampsocleis ussuriensis	1.37	3.78	Gampsocleis sinensis	RBTC1209-16	0
Gragoryella dimorpha	N/A	0	Elimaea sp. 27	RBTC884-16	12.94
Hemielimaea chinensis	0.28	1.39	Hemielimaea sp. 4	RBTC720-16	2.01
Hemielimaea omeishanica	1.03	2.33	Hemielimaea sp. 1	RBTC467-16	4.58
Hemielimaea sp. 1	N/A	0	Hemielimaea chinensis	RBTC1130-16	3.6
Hemielimaea sp. 2	0.43	0.61	Hemielimaea chinensis	RBTC1627-16	3.44
Hemielimaea sp. 3	N/A	0	Hemielimaea chinensis	RBTC1627-16	3.12
Hemielimaea sp. 4	N/A	0	Hemielimaea chinensis	RBTC1627-16	2.01
Hemielimaea sp. 5	N/A	0	Hemielimaea chinensis	RBTC1627-16	2.17
Hemigyrus sp.	N/A	0	Onomarchus sp.	RBTC517-16	14.92
Hexacentrus expansus	0.3	0.3	Hexacentrus unicolor	BHC031-15	13.1
Hexacentrus japonicus	2.43	4.4	Hexacentrus mundus	BHC044-15	3.76
Hexacentrus mundus	0.57	0.92	Hexacentrus japonicus	BHC077-15	3.76
Hexacentrus sp. 1	0.72	1.07	Hexacentrus unicolor	BHC063-15	9.66
Hexacentrus sp. 2	0	0	Hexacentrus sp. 1	BHC084-15	17.55
Hexacentrus unicolor	1.22	3.77	Hexacentrus sp. 1	BHC084-15	9.66
Holochlora sp. 1	0.16	0.3	Holochlora venusta	RBTC895-16	9.57
Holochlora sp. 3	0.22	0.77	Holochlora venusta	RBTC895-16	14.38
Holochlora venusta	N/A	0	Holochlora sp. 1	RBTC1717-16	9.57
Isopsera denticulata	1.56	4.41	Isopsera sp. 5	RBTC1642-16	7.42
Isopsera furcocerca	N/A	0	Elimaea sp. 27	RBTC910-16	17.63
Isopsera sp. 2	0	0	Isopsera denticulata	RBTC1125-16	15.61
Isopsera sp. 3	N/A	0	Isopsera sp. 4	RBTC955-16	7.08
Isopsera sp. 4	0.61	0.61	Isopsera sp. 3	RBTC382-16	7.08
Isopsera sp. 5	N/A	0	Isopsera sp. 6	RBTC654-16	6.22
Isopsera sp. 6	0.24	0.61	Isopsera sp. 5	RBTC1642-16	6.22
Isopsera spinosa	0.51	0.61	Ruidocollaris sp. 8	RBTC1014-16	9.49
Isopsera sulcata	1.65	2.33	Isopsera denticulata	RBTC089-16	18.48
Kuwayamaea brachyptera	1.08	2.8	Kuwayamaea sp. 7	RBTC201-16	5.41
Kuwayamaea sp. 1	1.85	1.85	Kuwayamaea sp. 2	RBTC1614-16	6.05
Kuwayamaea sp. 10	N/A	0	Prohimerta sp. 2	RBTC1945-16	6.72
Kuwayamaea sp. 11	0.92	0.92	Prohimerta sp. 2	RBTC1944-16	7.24
Kuwayamaea sp. 2	0.22	0.92	Kuwayamaea sp. 1	RBTC394-16	6.05
Kuwayamaea sp. 3	0.36	1.39	Kuwayamaea sp. 5	RBTC410-16	7.55
Kuwayamaea sp. 4	0.54	1.08	Kuwayamaea sp. 6	RBTC1654-16	3.12
Kuwayamaea sp. 5	0.48	0.92	Kuwayamaea sp. 6	RBTC1680-16	2.95
Kuwayamaea sp. 6	0.24	0.61	Kuwayamaea sp. 7	RBTC404-16	1.07
Kuwayamaea sp. 7	0.23	0.46	Kuwayamaea sp. 6	RBTC1654-16	1.07
Kuwayamaea sp. 8	0.61	0.92	Kuwayamaea sp. 6	RBTC1638-16	6.06
Kuwayamaea sp. 9	N/A	0	Kuwayamaea brachyptera	RBTC513-16	5.74
Letana rubescens	0.2	0.3	Letana sp. 1	RBTC503-16	2.81
Letana sp. 1	0	0	Letana rubescens	RBTC706-16	2.81
Letana sp. 2	0.05	0.15	Letana rubescens	RBTC1597-16	10.03
Lipotactes tripyrga	0.59	1.23	Paraxantia huangshanensis	RBTC1295-16	18.16
Meconemopsis quadrinotata	N/A	0	Nigrimacula paraquadrinotata	HLXX059-16	8.15
Mecopoda elongata	0.68	1.71	Mecopoda niponensis	GBMOR1190-14	6.23
Mecopoda niponensis	2.12	7.97	Mecopoda sp.	RBTC573-16	4.62
Mecopoda sp.	N/A	0	Mecopoda niponensis	GBMOR1173-14	4.62
Mirollia bispinosa	0.15	0.3	Mirollia sp. 1	RBTC237-16	4.58
Mirollia sp. 1	0.46	0.46	Mirollia bispinosa	RBTC406-16	4.58
Mirollia sp. 2	0.2	0.3	Mirollia sp. 1	RBTC237-16	14.35
Nigrimacula paraquadrinotata	0.77	0.77	Meconemopsis quadrinotata	HLXX052-16	8.15
Onomarchus sp.	N/A	0	Rhomboptera sp.	RBTC554-16	11.95
Orophyllus montanus	N/A	0	Orophyllus sp.	RBTC1987-16	14.94
Orophyllus sp.	N/A	0	Orophyllus montanus	RBTC1156-16	14.94
Orthelimaea trapzialis	0.97	2.49	Elimaea sp. 27	RBTC530-16	13.66
Palaeoagraecia ascenda	1.19	2.01	Palaeoagraecia brunnea	RBTC1076-16	10.93
Palaeoagraecia brunnea	0.04	0.15	Palaeoagraecia ascenda	BOCON217-16	10.93
Paraducetia paracruciata	0.1	0.15	Paraducetia sp.	RBTC542-16	11.43
Paraducetia sp.	N/A	0	Paraducetia paracruciata	RBTC244-16	11.43
Parapsyra midcarina	0.38	0.92	Parapsyra notabilis	RBTC383-16	5.57
Parapsyra nigrovittata	0.13	0.46	Parapsyra sp. 3	RBTC1308-16	1.38
Parapsyra notabilis	0.87	2.17	Parapsyra nigrovittata	RBTC461-16	5.4
Parapsyra sp. 1	0.61	0.61	Parapsyra nigrovittata	RBTC722-16	6.37
Parapsyra sp. 2	0.1	0.15	Parapsyra nigrovittata	RBTC722-16	1.86
Parapsyra sp. 3	0.43	0.76	Parapsyra nigrovittata	RBTC722-16	1.38
Paraxantia huangshanensis	N/A	0	Paraxantia sinica	RBTC1303-16	3.61
Paraxantia parasinica	N/A	0	Paraxantia huangshanensis	RBTC1295-16	3.93
Paraxantia sinica	0.08	0.15	Paraxantia huangshanensis	RBTC1295-16	3.61
Phaneroptera falcata	0.25	0.92	Phaneroptera sp. 2	RBTC1820-16	8.74
Phaneroptera nigroantennata	0.76	0.76	Ducetia japonica	RBTC523-16	14.05
Phaneroptera sp. 2	0.25	0.76	Phaneroptera falcata	RBTC1769-16	8.74
Phyllomimus detersus	1.59	3.13	Phyllomimus sp. 4	RBTC1810-16	5.6
Phyllomimus sinicus	5.49	8.09	Phyllomimus sp. 15	RBTC505-16	7.72
Phyllomimus sp. 1	N/A	0	Phyllomimus sp. 6	RBTC519-16	15.05
Phyllomimus sp. 10	0.15	0.46	Phyllomimus sp. 11	RBTC734-16	1.23
Phyllomimus sp. 11	0.15	0.3	Phyllomimus sp. 10	RBTC192-16	1.23
Phyllomimus sp. 12	N/A	0	Phyllomimus sp. 13	RBTC924-16	2.49
Phyllomimus sp. 13	N/A	0	Phyllomimus sp. 12	RBTC883-16	2.49
Phyllomimus sp. 14	N/A	0	Phyllomimus sp. 15	RBTC505-16	2.17
Phyllomimus sp. 15	0	0	Phyllomimus sp. 14	RBTC366-16	2.17
Phyllomimus sp. 18	N/A	0	Sathrophyllia sp.	RBTC506-16	13.56
Phyllomimus sp. 2	0.12	0.3	Phyllomimus sp. 3	RBTC1165-16	2.96
Phyllomimus sp. 3	N/A	0	Phyllomimus sp. 2	RBTC425-16	2.96
Phyllomimus sp. 4	0	0	Phyllomimus sp. 3	RBTC1165-16	5.57
Phyllomimus sp. 5	N/A	0	Phyllomimus sp. 6	RBTC519-16	8.63
Phyllomimus sp. 6	0.15	0.15	Phyllomimus sp. 5	RBTC550-16	8.63
Phyllomimus sp. 7	N/A	0	Phyllomimus sp. 8	RBTC738-16	2.48
Phyllomimus sp. 8	N/A	0	Phyllomimus sp. 9	RBTC515-16	2.17
Phyllomimus sp. 9	0.09	0.3	Phyllomimus sp. 8	RBTC738-16	2.17
Prohimerta sp.	0	0	Prohimerta yunnanea	RBTC1534-16	2.01
Prohimerta sp. 1	N/A	0	Prohimerta sp. 2	RBTC1944-16	7.23
Prohimerta sp. 2	0.77	0.77	Kuwayamaea sp. 10	RBTC715-16	6.72
Prohimerta yunnanea	N/A	0	Prohimerta sp.	RBTC1511-16	2.01
Pseudokuzicus pieli	N/A	0	Teratura megafurcula	HLXX130-16	13.62
Pseudomacedna nigrogeniculata	N/A	0	Ducetia japonica	RBTC523-16	12.2
Pseudorhynchus concisus	0.28	0.92	Pseudorhynchus pyrgocoryphus	BOCON140-16	12.26
Pseudorhynchus pyrgocoryphus	2.69	10.36	Pseudorhynchus sp.	RBTC1420-16	5.08
Pseudorhynchus sp.	N/A	0	Pseudorhynchus pyrgocoryphus	RBTC1588-16	5.08
Pyrgocorypha gracilis	0.46	0.46	Pyrgocorypha planispina	BOCON193-16	3.13
Pyrgocorypha parva	0.4	0.92	Pyrgocorypha planispina	BOCON193-16	8.64
Pyrgocorypha planispina	0.41	0.61	Pyrgocorypha gracilis	BOCON145-16	3.13
Pyrgocorypha sp. 1	0.71	0.77	Pyrgocorypha sp. 2	RBTC923-16	2.8
Pyrgocorypha sp. 2	N/A	0	Pyrgocorypha sp. 1	RBTC551-16	2.8
Qinlingea brachystylata	N/A	0	Ruidocollaris sp. 1	RBTC1592-16	13.28
Rhomboptera sp.	N/A	0	Onomarchus sp.	RBTC517-16	11.95
Ruidocollaris obscura	0	0	Ruidocollaris truncatolobata	RBTC1126-16	12.83
Ruidocollaris sp. 1	0.23	0.46	Qinlingea brachystylata	RBTC219-16	13.28
Ruidocollaris sp. 2	N/A	0	Ruidocollaris sp. 7	RBTC1975-16	13.45
Ruidocollaris sp. 4	N/A	0	Ruidocollaris sp. 7	RBTC1243-16	10.61
Ruidocollaris sp. 5	0.05	0.3	Ruidocollaris truncatolobata	RBTC450-16	1.07
Ruidocollaris sp. 7	1.25	2.81	Ruidocollaris sp. 5	RBTC1281-16	2.79
Ruidocollaris sp. 8	N/A	0	Isopsera spinosa	RBTC1275-16	9.49
Ruidocollaris truncatolobata	2.82	6.59	Ruidocollaris sp. 5	RBTC1246-16	1.07
Ruspolia dubia	1.33	3.27	Ruspolia jezoensis	BOCON110-16	0.15
Ruspolia indicus	0.74	1.38	Ruspolia lineosa	BOCON087-16	7.78
Ruspolia interruptus	0.37	0.61	Ruspolia dubia	RBTC1862-16	4.75
Ruspolia jezoensis	0.7	1.39	Ruspolia dubia	RBTC1880-16	0.15
Ruspolia liangshanensis	0.46	0.76	Ruspolia dubia	RBTC1895-16	0.15
Ruspolia lineosa	2.31	7.29	Ruspolia indicus	BOCON125-16	7.78
Ruspolia nitidula	0.05	0.15	Ruspolia dubia	RBTC1812-16	6.07
Ruspolia sp. 1	0.15	0.15	Ruspolia dubia	RBTC1812-16	12.06
Ruspolia sp. 2	0	0	Ruspolia lineosa	BOCON099-16	9.16
Ruspolia yunnana	2.12	3.78	Ruspolia dubia	RBTC1812-16	2.17
Sathrophyllia sp.	N/A	0	Phyllomimus sp. 18	RBTC327-16	13.56
Shirakisotima sp.	N/A	0	Abaxisotima macrocaudata	RBTC1595-16	11.41
Sinochlora longifissa	0.15	0.15	Sinochlora szechwanensis	RBTC1923-16	4.74
Sinochlora sp. 2	1.39	1.39	Sinochlora szechwanensis	RBTC1447-16	5.06
Sinochlora szechwanensis	1.75	7.92	Sinochlora longifissa	RBTC649-16	4.74
Tapiena bivittata	N/A	0	Ducetia japonica	RBTC180-16	17.22
Tegra novaehollandiae	0.73	1.23	Elimaea sp. 27	RBTC910-16	17.62
Teratura geniculata	0.92	0.92	Xizicus sp. 2	HLXX111-16	14.23
Teratura megafurcula	0.61	0.61	Pseudokuzicus pieli	RBTC411-16	13.62
Tettigonia chinensis	1.52	3.93	Decma fissa	RBTC596-16	15.48
Xestophrys horvathi	N/A	0	Pyrgocorypha planispina	BOCON193-16	17.66
Xiphidiopsis anisolobulus	N/A	0	Xizicus bilobus	HLXX109-16	9.83
Xiphidiopsis autumnalis	8.41	12.14	Xiphidiopsis gurneyi	HLXX060-16	10.39
Xiphidiopsis bituberculata	1.21	2.65	Xiphidiopsis minorincisus	RBTC928-16	1.23
Xiphidiopsis cheni	0.81	1.38	Xizicus sp.	RBTC165-16	1.85
Xiphidiopsis clavata	0.64	1.39	Xizicus sp.	RBTC832-16	13.75
Xiphidiopsis elongata	N/A	0	Xiphidiopsis minorincisus	RBTC275-16	14.29
Xiphidiopsis fanjingshanensis	N/A	0	Xizicus spathulatus	HLXX162-16	13.23
Xiphidiopsis gurneyi	9.25	13.02	Xiphidiopsis autumnalis	HLXX065-16	10.39
Xiphidiopsis jinxiuensis	0.82	1.07	Xizicus incisus	HLXX165-16	12.49
Xiphidiopsis maculatus	N/A	0	Xizicus spathulatus	HLXX009-16	7.12
Xiphidiopsis minorincisus	0.51	0.77	Xiphidiopsis bituberculata	HLXX092-16	1.23
Xiphidiopsis protensus	N/A	0	Xizicus spathulatus	HLXX162-16	13.18
Xizicus bilobus	N/A	0	Xiphidiopsis anisolobulus	HLXX143-16	9.83
Xizicus biprocerus	0.92	1.23	Xiphidiopsis minorincisus	RBTC928-16	12.42
Xizicus concavilaminus	0.31	0.46	Xizicus kulingensis	HLXX155-16	0.3
Xizicus divergentis	0	0	Xizicus laminatus	HLXX037-16	3.29
Xizicus fascipes	1.95	4.27	Xizicus sp. 2	HLXX111-16	10.43
Xizicus howardi	4.57	7.79	Xizicus rehni	HLXX169-16	1.07
Xizicus incisus	0.3	0.46	Euxiphidiopsis sp.	RBTC815-16	11.5
Xizicus kulingensis	N/A	0	Xizicus concavilaminus	RBTC356-16	0.3
Xizicus kweichowensis	0.14	3.76	Xiphidiopsis cheni	HLXX074-16	4.26
Xizicus laminatus	0.88	1.7	Xizicus tinkhami	HLXX042-16	0.77
Xizicus magnus	2.63	4.43	Xizicus howardi	RBTC1762-16	5.56
Xizicus rehni	0.89	1.54	Xizicus howardi	HLXX019-16	1.07
Xizicus sinuatus	0	0	Xizicus rehni	HLXX169-16	8.13
Xizicus sp.	0.06	0.3	Xiphidiopsis cheni	HLXX071-16	1.85
Xizicus sp. 2	N/A	0	Xizicus fascipes	HLXX146-16	10.43
Xizicus sp. 3	N/A	0	Xiphidiopsis cheni	HLXX071-16	12.42
Xizicus spathulatus	5.28	9.43	Xiphidiopsis maculatus	HLXX106-16	7.12
Xizicus szechwanensis	1.53	5.6	Euxiphidiopsis sp.	RBTC815-16	12.57
Xizicus tibeticus	0.15	0.15	Xiphidiopsis protensus	HLXX108-16	14.53
Xizicus tinkhami	0.92	0.92	Xizicus laminatus	HLXX037-16	0.77
Xizicus transversus	1.23	1.23	Xizicus concavilaminus	RBTC356-16	4.58
Xizicus xiai	0.2	0.3	Xizicus kulingensis	HLXX155-16	5.4
